# Supplementary material for: RBM10 Deficiency Is Associated With Increased Immune Activity in Lung Adenocarcinoma
Source: Front Oncol. 2021 Jul 21;11:677826. doi: 10.3389/fonc.2021.677826 (PMC8336464; doi:10.3389/fonc.2021.677826)
Supplement: Supplementary file 3 [file Table_1.xlsx]

## Sheet: Table S1
Table S1 Clinical information of 30 surgically resected GGNs from 28 patients
Patient ID	Age	Gender	Smoking Status	Tumor type	Tumor Stage	Number of GGN	Tumor Size	GGN_type	Subtype	Pathological purity
C38	65	M	Never	Adenocarcinoma	IA	1	11*8mm	Mixed GGNs	Lepidic	0.35
C45	61	F	smoker	Adenocarcinoma	IA	1	28*19mm	Mixed GGNs	Non-Lepidic	0.25
C50	61	F	Never	Adenocarcinoma	IB	1	36*22mm	Mixed GGNs	Non-Lepidic	0.2
E1	50	M	Never	Adenocarcinoma	IA	1	24*15mm	Mixed GGNs	Non-Lepidic	0.25
E24	48	F	Never	Adenocarcinoma	IA	1	20*12mm	Pure GGNs	Non-Lepidic	0.25
E31	63	F	Never	Adenocarcinoma	IB	1	20mm	Mixed GGNs	Non-Lepidic	0.2
F13	44	F	Never	Adenocarcinoma	IA	1	15*11mm	Mixed GGNs	Non-Lepidic	0.3
F7	65	F	Never	Adenocarcinoma	IB	1	31*29mm	Mixed GGNs	Non-Lepidic	0.2
G42	60	F	Never	Adenocarcinoma	IA	1	26*20mm	Mixed GGNs	Non-Lepidic	0.3
I23	75	F	Never	Adenocarcinoma	IA	1	26*21mm	Mixed GGNs	Non-Lepidic	0.25
I24	58	F	Never	Adenocarcinoma	IA	1	29*28mm	Mixed GGNs	Non-Lepidic	0.3
I49	59	M	Never	Adenocarcinoma	IA	1	16*14mm	Mixed GGNs	Non-Lepidic	0.35
J45	72	F	Never	Adenocarcinoma	IA	1	21mm	Mixed GGNs	Non-Lepidic	0.3
K36	42	F	Never	Adenocarcinoma	IB	1	26mm	Mixed GGNs	Non-Lepidic	0.35
L44	63	F	Never	Adenocarcinoma	IA	1	10*9mm	Pure GGNs	Non-Lepidic	0.3
N29	62	F	Never	Adenocarcinoma	IA	1	20*12mm	Mixed GGNs	Non-Lepidic	0.3
N31	62	F	Never	Adenocarcinoma	IA	1	16*13mm	Mixed GGNs	Non-Lepidic	0.3
N46	55	F	Never	Adenocarcinoma	IA	1	21*15mm	Mixed GGNs	Non-Lepidic	0.4
P11	56	M	Smoker	Adenocarcinoma	IA	1	12*11mm	Mixed GGNs	Non-Lepidic	0.3
P14	62	F	Never	Adenocarcinoma	IA	1	12*9mm	Pure GGNs	Lepidic	0.2
P16	57	F	Never	Adenocarcinoma	IB	1	13*11mm	Mixed GGNs	Non-Lepidic	0.7
P17	53	F	Never	Adenocarcinoma	IA	2	10*5mm	Pure GGNs	Non-Lepidic	0.25
				Adenocarcinoma	IA		12*10mm	Pure GGNs	Lepidic	0.25
P2	59	F	Never	Adenocarcinoma	IA	1	20mm	Pure GGNs	Non-Lepidic	0.2
P24	44	M	Never	Adenocarcinoma	IB	1	39*33mm	Mixed GGNs	Non-Lepidic	0.25
P9	52	F	Never	Adenocarcinoma	IA	1	11mm	Pure GGNs	Lepidic	0.25
R23	64	F	Never	Adenocarcinoma	IA	1	10*7mm	Pure GGNs	Lepidic	0.3
R26	62	M	Smoker	Adenocarcinoma	IB	1	30*17mm	Mixed GGNs	Non-Lepidic	0.25
R31	59	F	Never	Adenocarcinoma	IA	2	8mm	Mixed GGNs	Non-Lepidic	0.4
				Adenocarcinoma	IA		4*3mm	Mixed GGNs	Lepidic	0.3
S17	68	M	Smoker	Adenocarcinoma	IA	1	22*18mm	Mixed GGNs	Lepidic	0.3
S18	61	F	Never	Adenocarcinoma	IA	1	8mm	Pure GGNs	Lepidic	0.5
S20	55	M	Smoker	Adenocarcinoma	IA	1	6mm	Mixed GGNs	Lepidic	0.4
S25	50	F	Never	Adenocarcinoma	IA	1	11*10mm	Mixed GGNs	Lepidic	0.3
T28	45	F	Never	Adenocarcinoma	IA	1	15*10mm	Pure GGNs	Non-Lepidic	0.25
S34	60	F	Never	Adenocarcinoma	IA	1	15mm	Mixed GGNs	Non-Lepidic	0.6
S35	56	F	Never	Adenocarcinoma	IA	1	10mm	Pure GGNs	Lepidic	0.7
S37	74	F	Never	Adenocarcinoma	IA	1	18mm	Mixed GGNs	Non-Lepidic	0.75
S38	75	F	Never	Adenocarcinoma	IA	1	21*18mm	Mixed GGNs	Lepidic	0.4
S47	81	F	Never	Adenocarcinoma	IA	1	21*17mm	Pure GGNs	Lepidic	0.4
