# Supplementary material for: RBM10 Deficiency Is Associated With Increased Immune Activity in Lung Adenocarcinoma
Source: Front Oncol. 2021 Jul 21;11:677826. doi: 10.3389/fonc.2021.677826 (PMC8336464; doi:10.3389/fonc.2021.677826)
Supplement: Supplementary file 4 [file Table_2.xlsx]

## Sheet: Table S2
Table S2 Sequencing depth of GGNs
Sample	Tumor_Coverage	Normal_Coverage
C38	1468	294
C45	696	767
C50	734	710
E1	1566	252
E24	1509	254
E31	1495	276
F13	1595	254
F7	547	280
G42	595	305
I23	581	331
I24	1696	381
I49	1760	347
J45	1548	345
K36	1593	321
L44	1764	317
N29	1446	325
N31	1616	315
N46	1705	356
P11	923	102
P14	934	97
P16	1375	335
P17t1	806	504
P17t2	955	95
P2	1430	264
P24	1406	268
P9	964	96
R23	767	517
R26	771	554
R31t1	732	484
R31t2	754	484
S17	215	227
S20	61	298
S25	352	297
S34	201	152
S35	94	176
S37	202	245
S38	199	241
S47	176	197
T28	176	132
