# Supplementary material for: RBM10 Deficiency Is Associated With Increased Immune Activity in Lung Adenocarcinoma
Source: Front Oncol. 2021 Jul 21;11:677826. doi: 10.3389/fonc.2021.677826 (PMC8336464; doi:10.3389/fonc.2021.677826)
Supplement: Supplementary file 6 [file Table_4.xlsx]

## Sheet: Table S4
Table S4. Patient characteristics of the TCGA_LUAD and CHOICE_ADC cohorts
Variables	CHOICE_ADC (n=128)	TCGA (n=562)
Age, mean (SD)	61.7(9.1)	65.3(10.0)
Gender
Male	88	237
Female	37	273
unknown	13	52
Smoking Status
No	47	-
Yes	81	-
Tumor stage
I	68	277
II	24	121
III	29	83
IV	7	27
unknown	-	54
RBM10 mutation	10	38
*In the TCGA cohorts 562 patients have WES data, and 503 patiants have both WES, RNA-seq data.
