# Supplementary material for: RBM10 Deficiency Is Associated With Increased Immune Activity in Lung Adenocarcinoma
Source: Front Oncol. 2021 Jul 21;11:677826. doi: 10.3389/fonc.2021.677826 (PMC8336464; doi:10.3389/fonc.2021.677826)
Supplement: Supplementary file 7 [file Table_5.xlsx]

## Sheet: Table S5
Table S5. GSEA enriched in RBM10 deficient group in TCGA_LUAD cohort
NAME	SIZE	ES	NES	NOM p-val	FDR q-val	FWER p-val
HALLMARK_ALLOGRAFT_REJECTION	200	0.489727	2.40193	0	0	0
HALLMARK_INFLAMMATORY_RESPONSE	200	0.467186	2.31327	0	0	0
HALLMARK_EPITHELIAL_MESENCHYMAL_TRANSITION	199	0.472782	2.30949	0	0	0
HALLMARK_PROTEIN_SECRETION	96	0.530596	2.29208	0	0	0
HALLMARK_INTERFERON_GAMMA_RESPONSE	200	0.457073	2.24261	0	0	0
HALLMARK_IL6_JAK_STAT3_SIGNALING	87	0.484978	2.08763	0	0	0
HALLMARK_OXIDATIVE_PHOSPHORYLATION	199	0.416788	2.0653	0	0	0
HALLMARK_KRAS_SIGNALING_UP	200	0.422309	2.06285	0	0	0
HALLMARK_TGF_BETA_SIGNALING	54	0.500214	1.9956	0	0	0
HALLMARK_APOPTOSIS	161	0.403059	1.90329	0	0.000211765	0.001
HALLMARK_IL2_STAT5_SIGNALING	198	0.37704	1.85805	0	0.000731704	0.004
HALLMARK_COMPLEMENT	200	0.376108	1.83558	0	0.000670729	0.004
HALLMARK_INTERFERON_ALPHA_RESPONSE	97	0.418609	1.82604	0	0.000619134	0.004
HALLMARK_MYC_TARGETS_V1	195	0.354942	1.73362	0	0.00242974	0.015
HALLMARK_UV_RESPONSE_DN	143	0.358415	1.68597	0	0.00340395	0.023
HALLMARK_TNFA_SIGNALING_VIA_NFKB	200	0.34363	1.67506	0	0.00344191	0.025
HALLMARK_ADIPOGENESIS	200	0.334422	1.6414	0	0.00436245	0.034
HALLMARK_ANDROGEN_RESPONSE	101	0.368543	1.62524	0.00280112	0.00533946	0.045
HALLMARK_HEME_METABOLISM	199	0.324627	1.5997	0	0.00602207	0.053
HALLMARK_FATTY_ACID_METABOLISM	156	0.323366	1.5392	0	0.00980654	0.089
HALLMARK_COAGULATION	138	0.331673	1.53312	0.0058651	0.00980076	0.093
HALLMARK_ANGIOGENESIS	36	0.409327	1.46777	0.0272277	0.0162014	0.157
HALLMARK_P53_PATHWAY	196	0.30187	1.4572	0.00363636	0.0172821	0.171
HALLMARK_PANCREAS_BETA_CELLS	40	0.336879	1.25192	0.135279	0.107618	0.703
HALLMARK_HYPOXIA	199	0.248522	1.22999	0.0460526	0.124201	0.764
HALLMARK_BILE_ACID_METABOLISM	112	0.272052	1.22372	0.102719	0.126892	0.78
HALLMARK_GLYCOLYSIS	199	0.247531	1.20661	0.0721003	0.136542	0.816
HALLMARK_PEROXISOME	102	0.268312	1.19292	0.134731	0.148222	0.846
HALLMARK_MTORC1_SIGNALING	198	0.243132	1.19292	0.0793103	0.14311	0.846
HALLMARK_PI3K_AKT_MTOR_SIGNALING	105	0.2631	1.17606	0.117166	0.159335	0.889
HALLMARK_XENOBIOTIC_METABOLISM	200	0.194134	0.942666	0.64214	0.709669	1
HALLMARK_UV_RESPONSE_UP	158	0.197746	0.933035	0.633846	0.717563	1
HALLMARK_NOTCH_SIGNALING	32	0.251406	0.881226	0.689076	0.84108	1
HALLMARK_APICAL_JUNCTION	200	0.173727	0.840344	0.912338	0.910816	1
HALLMARK_ESTROGEN_RESPONSE_EARLY	197	0.170954	0.839926	0.921136	0.885654	1
HALLMARK_REACTIVE_OXIGEN_SPECIES_PATHWAY	48	0.208295	0.804785	0.829949	0.915263	1
