# Supplementary material for: RBM10 Deficiency Is Associated With Increased Immune Activity in Lung Adenocarcinoma
Source: Front Oncol. 2021 Jul 21;11:677826. doi: 10.3389/fonc.2021.677826 (PMC8336464; doi:10.3389/fonc.2021.677826)
Supplement: Supplementary file 8 [file Table_6.xlsx]

## Sheet: Table S6
Table S6. GSEA enriched in RBM10 deficient group in CHOICE_ADC cohort
NAME	SIZE	ES	NES	NOM p-val	FDR q-val	FWER p-val
HALLMARK_TNFA_SIGNALING_VIA_NFKB	199	0.638658	3.4853	0	0	0
HALLMARK_ALLOGRAFT_REJECTION	200	0.611911	3.33845	0	0	0
HALLMARK_INTERFERON_GAMMA_RESPONSE	197	0.597524	3.19618	0	0	0
HALLMARK_INFLAMMATORY_RESPONSE	199	0.597539	3.17122	0	0	0
HALLMARK_IL6_JAK_STAT3_SIGNALING	87	0.610848	2.89605	0	0	0
HALLMARK_COMPLEMENT	196	0.516093	2.78765	0	0	0
HALLMARK_PROTEIN_SECRETION	95	0.520237	2.46665	0	0	0
HALLMARK_INTERFERON_ALPHA_RESPONSE	94	0.50361	2.46101	0	0	0
HALLMARK_KRAS_SIGNALING_UP	196	0.442394	2.41266	0	0	0
HALLMARK_IL2_STAT5_SIGNALING	199	0.41785	2.28437	0	0	0
HALLMARK_EPITHELIAL_MESENCHYMAL_TRANSITION	198	0.40457	2.1906	0	0	0
HALLMARK_ANDROGEN_RESPONSE	100	0.427987	2.10889	0	0	0
HALLMARK_TGF_BETA_SIGNALING	54	0.490698	2.09771	0	0	0
HALLMARK_APOPTOSIS	160	0.389553	2.03272	0	0	0
HALLMARK_ANGIOGENESIS	36	0.514161	2.02528	0	0	0
HALLMARK_UNFOLDED_PROTEIN_RESPONSE	112	0.397311	2.01221	0	0	0
HALLMARK_HYPOXIA	197	0.3148	1.74027	0	0.00167467	0.004
HALLMARK_MTORC1_SIGNALING	199	0.326773	1.73092	0	0.00158163	0.004
HALLMARK_UV_RESPONSE_DN	144	0.313856	1.58404	0	0.00698615	0.019
HALLMARK_PI3K_AKT_MTOR_SIGNALING	105	0.318504	1.57816	0	0.00709603	0.02
HALLMARK_COAGULATION	135	0.243503	1.24735	0.0461538	0.0925099	0.247
HALLMARK_MITOTIC_SPINDLE	199	0.222549	1.19175	0	0.131017	0.344
HALLMARK_APICAL_JUNCTION	197	0.223439	1.16884	0.0322581	0.149595	0.393
HALLMARK_HEME_METABOLISM	195	0.214038	1.12613	0.0769231	0.207083	0.521
HALLMARK_ESTROGEN_RESPONSE_EARLY	199	0.20055	1.07966	0.216216	0.275669	0.645
HALLMARK_P53_PATHWAY	199	0.182667	0.997514	0.432432	0.479257	0.834
HALLMARK_APICAL_SURFACE	44	0.242005	0.989774	0.467337	0.480106	0.848
